# Supplementary material for: Plant F-Box Protein Evolution Is Determined by Lineage-Specific Timing of Major Gene Family Expansion Waves
Source: PLoS One. 2013 Jul 19;8(7):e68672. doi: 10.1371/journal.pone.0068672 (PMC3719486; doi:10.1371/journal.pone.0068672)
Supplement: Dataset S1 — (XLS) [file pone.0068672.s010.xls]

## Sheet: Tabelle1
Gene family:	HOM000207		HOM006757		HOM006910		HOM006764		HOM002634		HOM015629		HOM010751		HOM003558		HOM007652		HOM006131		HOM001600		HOM006124		HOM000336		HOM002419		HOM002150		HOM007175		HOM002050		HOM000065		HOM000823		HOM004115		HOM000168		HOM003880		HOM003949		HOM003424		HOM001305
	Gene identifier	Clade #	Gene identifier	Clade #	Gene identifier	Clade #	Gene identifier	Clade #	Gene identifier	Clade #	Gene identifier	Clade #	Gene identifier	Clade #	Gene identifier	Clade #	Gene identifier	Clade #	Gene identifier	Clade #	Gene identifier	Clade #	Gene identifier	Clade #	Gene identifier	Clade #	Gene identifier	Clade #	Gene identifier	Clade #	Gene identifier	Clade #	Gene identifier	Clade #	Gene identifier	Clade #	Gene identifier	Clade #	Gene identifier	Clade #	Gene identifier	Clade #	Gene identifier	Clade #	Gene identifier	Clade #	Gene identifier	Clade #	Gene identifier
	AT1G19160	26	OS09G20650	25	OS06G07380	13	VV18G059600	5	AT1G09650	22	PP00129G00630	6	OS02G10600	25	PP00217G00290	7	AT1G33530	Singleton	PT08G03600	1	PT00G00150	14	AT2G43260	23	SB02G001040	Singleton	OS02G33840	2	OS07G08570	8	OS04G50200	1	OS02G35560	4	AT3G06240	11	OS05G08010	9	OS09G27570	13	AT1G11620	15	SB01G03497	24	AT1G25141	15	AT5G07610	Singleton	PP00198G00100
	AT1G26510	26	OS09G34200	24	OS06G07460	13	PT02G11760	5	AT1G11270	22	PP00004G01380	6	SB04G006790	25	PP00052G00340	7	AT1G71320	21	PT08G22370	1	PT01G00950	14	AT2G43440	23	OS10G04850	24	OS04G11450	2	OS07G09710	8	OS08G36960	1	OS07G16420	4	AT3G07870	14	OS05G08350	9	SB04G000800	Singleton	AT1G11810	15	OS08G38490	24
	AT1G30780	26	SB02G027700	24	SB03G044080	13	PT14G01460	5	AT1G12870	22									587549	1	PT01G00970	14	AT2G43445	23			OS04G11660	2	OS07G09814	8	SB01G003460	1	OS07G16800	4	AT3G16210	Singleton	OS05G08440	9	OS12G06740	13	AT1G12170	15	OS12G30920	24
	AT1G30790	26	OS09G30180	24	SB04G003010	13			AT1G14315	22									PT17G10020	1	PT01G39770	14	AT4G17780	23			OS04G11790	2	OS07G09870	8	SB06G027040	1	PT13G08850	Singleton	AT3G23880	Singleton	OS05G08460	9			AT1G12190	15
	AT1G30920	26			SB10G010900	13			AT2G02030	21									PT14G19140	1	PT04G00070	14					OS10G25210	2	OS07G13870	8	SB08G022710	1	SB01G013220	4	AT4G12560	10	OS07G35050	9			AT1G24881	15
	AT1G30930	26							AT2G34280	22																	OS12G03440	2	OS07G13890	8			SB01G013240	4	PT00G20680	16	OS07G35060	9			AT1G27490	15
	AT1G31000	26							AT5G10340	22																	SB01G037880	2	SB02G005870	8			SB01G018980	4	PT01G07090	10	SB01G031390	9			AT1G32140	15
	AT1G31080	26							AT1G13200	22																	SB09G030410	2	SB02G005880	8			SB08G021860	Singleton	PT01G31810	Singleton	SB02G005020	9			AT1G32430	15
	AT1G31090	26																									SB10G024600	2	SB02G005890	8			SB08G021900	4	PT01G31820	Singleton	SB02G005060	9			AT1G47390	15
	AT1G32420	26																											SB05G020470	8			SB09G027720	4	PT01G45310	Singleton	SB02G005100	9			AT1G51290	15
	AT1G32660	26																											SB05G025730	8					PT02G21670	14	SB08G015610	9			AT1G51320	15
	AT1G33010	26																											SB05G025750	8					PT06G01110	10					AT1G54550	15
	AT1G33020	26																											SB08G003880	8					PT06G01180	10					AT1G58090	15
	AT1G46840	26																																	PT06G17060	16					AT1G59680	15
	AT1G46984	26																																	PT07G07250	12					AT1G62270	15
	AT1G47340	26																																	PT08G00550	17					AT1G65990	15
	AT1G47730	26																																	PT08G20240	11					AT1G66490	15
	AT1G47765	26																																	PT08G21000	14					AT1G67450	15
	AT1G47790	26																																	PT08G22150	14					AT1G67455	15
	AT1G47800	26																																	PT10G20310	17					AT1G77650	15
	AT1G47810	26																																	PT11G03590	14					AT2G04920	15
	AT1G48060	26																																	PT11G11420	17					AT2G07140	15
	AT1G50870	26																																	PT11G13270	14					AT2G14710	15
	AT1G50880	26																																	PT12G01970	20					AT2G17310	15
	AT1G52490	26																																	PT12G02000	19					AT2G17830	15
	AT1G53370	26																																	PT13G04830	14					AT2G18780	15
	AT1G53550	26																																	PT14G15870	14					AT2G24510	15
	AT1G53790	26																																	PT15G01390	19					AT2G27520	15
	AT1G55070	26																																	PT15G01430	20					AT2G33655	15
	AT1G60370	26																																	PT16G01220	11					AT2G38590	15
	AT1G61060	26																																	PT17G08290	Singleton					AT3G08750	15
	AT1G67130	26																																	PT17G08370	Singleton					AT3G10430	15
	AT1G70380	26																																	PT01G22390	14					AT3G13680	15
	AT1G70390	26																																	Pop548689	14					AT3G13820	15
	AT1G70960	26																																	VV00G26390	18					AT3G13830	15
	AT1G70970	26																																	VV05G01300	Singleton					AT3G16555	15
	AT1G76830	26																																	VV12G12100	18					AT3G16580	15
	AT2G02660	26																																	VV17G04830	12					AT3G16590	15
	AT2G02890	26																																							AT3G16740	15
	AT2G15640	26																																							AT3G16820	15
	AT2G16220	26																																							AT3G16880	15
	AT2G16450	26																																							AT3G17265	15
	AT2G16810	26																																							AT3G17280	15
	AT2G19630	26																																							AT3G17320	15
	AT2G23160	26																																							AT3G17480	15
	AT2G31470	26																																							AT3G17490	15
	AT2G40910	26																																							AT3G17500	15
	AT2G40920	26																																							AT3G17530	15
	AT2G40925	26																																							AT3G17540	15
	AT3G04660	26																																							AT3G17560	15
	AT3G10240	26																																							AT3G17570	15
	AT3G10790	26																																							AT3G17620	15
	AT3G23960	26																																							AT3G17710	15
	AT3G47020	26																																							AT3G18320	15
	AT3G47030	26																																							AT3G18330	15
	AT3G47150	26																																							AT3G18340	15
	AT3G49450	26																																							AT3G18910	15
	AT3G52320	26																																							AT3G18980	15
	AT3G57580	26																																							AT3G19410	15
	AT3G57590	26																																							AT3G19470	15
	AT3G61340	26																																							AT3G19560	15
	AT4G09190	26																																							AT3G19880	15
	AT4G11590	26																																							AT3G19890	15
	AT4G19930	26																																							AT3G20030	15
	AT4G19940	26																																							AT3G20690	15
	AT4G21240	26																																							AT3G20710	15
	AT4G29970	26																																							AT3G21120	15
	AT4G38870	26																																							AT3G21130	15
	AT5G15660	26																																							AT3G21170	15
	AT5G15670	26																																							AT3G21410	15
	AT5G18160	26																																							AT3G22350	15
	AT5G22791	26																																							AT3G22421	15
	AT5G38810	26																																							AT3G22650	15
	AT5G42430	26																																							AT3G22700	15
	AT5G50220	26																																							AT3G22710	15
	AT5G52610	26																																							AT3G22720	15
	AT5G52620	26																																							AT3G22730	15
	AT5G62060	26																																							AT3G22870	15
	AT5G62510	26																																							AT3G22940	15
	AT5G62660	26																																							AT3G23260	15
	AT5G65850	26																																							AT3G23420	15
	PT08G14110	Singleton																																							AT3G24580	15
																																									AT3G24700	15
																																									AT3G25460	15
																																									AT3G44120	15
																																									AT3G44130	15
																																									AT3G49510	15
																																									AT3G49520	15
																																									AT3G49980	15
																																									AT3G51171	15
																																									AT3G59610	15
																																									AT4G04690	15
																																									AT4G05080	15
																																									AT4G09870	15
																																									AT4G10190	15
																																									AT4G10740	15
																																									AT4G17200	15
																																									AT4G33290	15
																																									AT5G36200	15
																																									AT5G36730	15
																																									AT5G37040	15
																																									AT5G41490	15
																																									AT5G41500	15
																																									AT5G41510	15
																																									AT5G42460	15
																																									AT5G47300	15
																																									AT5G51000	15
																																									AT5G60560	15
[truncated: 43 more columns]
